# Supplementary material for: Antibiotic Cocktail Exacerbates Esomeprazole-Induced Intestinal Dysmotility While Ameliorating Gastric Dyspepsia in Mice
Source: Antibiotics (Basel). 2025 Apr 27;14(5):442. doi: 10.3390/antibiotics14050442 (PMC12108370; doi:10.3390/antibiotics14050442)
Supplement: Supplementary file 1 [file antibiotics-14-00442-s001.zip]

Archive with 1 entries (1 files):
- antibiotics-3579086-supplementary.pdf
